# Supplementary material for: Development and Application of a Physiologically Based Pharmacokinetic Model for Diclazuril in Broiler Chickens
Source: Animals (Basel). 2023 Apr 29;13(9):1512. doi: 10.3390/ani13091512 (PMC10177140; doi:10.3390/ani13091512)
Supplement: Supplementary file 1 [file animals-13-01512-s001.zip]

Archive with 1 entries (1 files):
- animals-2336159-supplementary.pdf
